# Supplementary material for: Inhibition of Aβ Aggregation by Cholesterol-End-Modified PEG Vesicles and Micelles
Source: Pharmaceutics. 2024 Dec 24;17(1):1. doi: 10.3390/pharmaceutics17010001 (PMC11769297; doi:10.3390/pharmaceutics17010001)
Supplement: Supplementary file 1 [file pharmaceutics-17-00001-s001.zip]

Archive with 1 entries (1 files):
- pharmaceutics-3356153-supplementary.pdf
